# Supplementary material for: Routine Surveillance of Healthcare-Associated Infections Misses a Significant Proportion of Invasive Aspergillosis in Patients with Severe COVID-19
Source: J Fungi (Basel). 2022 Mar 8;8(3):273. doi: 10.3390/jof8030273 (PMC8954197; doi:10.3390/jof8030273)
Supplement: Supplementary file 1 [file jof-08-00273-s001.zip]

Archive with 1 entries (1 files):
- jof-1611780-supplementary.pdf
